# Supplementary material for: Urinary TBARS as a Non-Invasive Proxy of Plasma Lipid Peroxidation in Essential Hypertension: A Translational Study on Vascular Oxidative–Inflammatory Burden
Source: Antioxidants (Basel). 2026 Jul 9;15(7):861. doi: 10.3390/antiox15070861 (PMC13403372; doi:10.3390/antiox15070861)
Supplement: Supplementary file 1 [file antioxidants-15-00861-s001.zip]

Archive with 1 entries (1 files):
- antioxidants-4361862-supplementary.pdf
